# Supplementary material for: A systematic review of the clinical profile of patients with bubonic plague and the outcome measures used in research settings
Source: PLoS Negl Trop Dis. 2023 Nov 9;17(11):e0011509. doi: 10.1371/journal.pntd.0011509 (PMC10662759; doi:10.1371/journal.pntd.0011509)
Supplement: S1 Data — (XLSX) [file pntd.0011509.s006.xlsx]

## Sheet: Full dataset
Citation	Pub_ID	Pub_title	Pub_auth	Pub_year	Pub_Issue	Pub_coun	Pub_in_c	St_type	St_other	St_plag_type	St_start_date	St_end_date	St_data_col	St_fu_per	St_fu_per_min	St_fu_per_max	St_tot_male	St_tot_fem	St_age_min	St_age_max	St_age_med	St_tot_pgt	St_tot_case	St_bub_conf	St_inc_crit	St_exc_crit	St_def_sus	St_def_prob	St_def_conf	St_on2adm_min	St_on2adm_max	St_on2adm_med	St_comorb_hiv	St_comorb_mal	St_comorb_diab	St_comorb1	St_comorb1_prev	St_comorb2	St_comorb2_prev	St_comorb3	St_comorb3_prev	St_bnum_fever	St_bnum_abdo	St_bnum_vom	St_bnum_nau	St_bnum_head	St_bnum_chill	St_bnum_weak	St_bnum_fatigue
Anderson TL. Two Cases of Bubonic Plague on Board Ship. British Medical Journal. 1902;2(2175):730-. doi: 10.1136/bmj.2.2175.730-b.	Barnett_1902_216	Two Cases Of Bubonic Plague Occurring On Board Ship	Barnett	1902	216	United Kingdom	High income	Case report(s)	NA	Bubonic	1901-07-07	1901-07-22	Retrospective	No	NK	NK	2	0	NK	NK	NK	0	2	2	NA	NA	NK	NK	NK	18	18	18	0	0	0	NA	NA	NA	NA	NA	NA	0	0	0	0	0	0	0	0
The Plague. A Case Of Bubonic Plague On A Vessel Arriving In The Mersey. The British Medical Journal. 1905;1(2303):383-4.	NK_1905_230	A case of bubonic plague on a vessel arriving in the Mersey	NK	1905	230	United Kingdom	High income	Case report(s)	NA	Bubonic & pneumonic & septicaemic	1905-02-01	NK/NK/NK	Retrospective	No	NK	NK	1	0	NK	NK	NK	0	1	1	NA	NA	NK	NK	NK	7	7	7	0	0	0	NA	NA	NA	NA	NA	NA	1	0	0	0	0	0	0	0
McCoy GW, Wherry WB. Subacute Plague in Man Due to Ground Squirrel Infection. The Journal of Infectious Diseases. 1909;6(5):670-5.	McCoy_1909_5	Subacute plague in man due to ground squirrel infection	McCoy	1909	5	United States	High income	Case report(s)	NA	Bubonic	1909-07-27	1909-08-12	Retrospective	No	NK	NK	1	0	13	13	13	0	1	1	NA	NA	NA	NA	NA	2	2	2	0	0	0	NA	NA	NA	NA	NA	NA	1	0	1	0	1	0	0	0
Rendle Short A. Three Cases Of Bubonic Plague Arising In England. BMJ. 1916;2(2905):1.	Rendle Short_1916_290	Three Cases Of Bubonic Plague Arising In England	Rendle Short	1916	290	United Kingdom	High income	Case report(s)	NA	Bubonic	1916-06-30	1916-08-17	Retrospective	No	NK	NK	3	0	10	23	16	0	3	3	NA	NA	NK	NK	NK	0	1	1	0	0	0	NA	NA	NA	NA	NA	NA	3	1	2	0	0	0	0	0
Haddad C, Valero A. Streptomycin in bubonic plague. Br Med J. 1948;1(4560):1026. Epub 1948/05/29. doi: 10.1136/bmj.1.4560.1026. PubMed PMID: 18860439; PubMed Central PMCID: PMCPMC2090756	Haddad_1948_4560	Streptomycin in Bubonic Plague	Haddad	1948	4560	Israel	High income	Interventional, non-randomised	NA	Bubonic	1947-06-28	NK/07/1947	Retrospective	No	28	52	3	0	8	35	20	0	3	3	NA	NA	NK	Nk	Nk	3	7	6	0	0	0	NA	NA	NA	NA	NA	NA	3	0	2	0	2	0	0	0
PLAGUE - New Mexico. Morbidity and Mortality. 1965;14(33):285-6.	CDC_1965_35	PLAGUE -- New Mexico	CDC	1965	35	United States	High income	Case report(s)	NA	Bubonic & pneumonic	1965-08-26	1975-08-27	Retrospective	No	NK	NK	1	0	14	14	14	0	1	1	NA	NA	NA	NA	NA	1	1	1	0	0	0	NA	NA	NA	NA	NA	NA	1	0	0	0	1	0	0	0
PLAGUE: Shasta County, California. Morbidity and Mortality. 1965;14.	CDC_1965_38	Plague: Shasta County, California	CDC	1965	38	United States	High income	Case report(s)	NA	Bubonic	1965-09-13	NK/NK/NK	Retrospective	No	NK	NK	1	0	5	5	5	0	1	1	NA	NA	NA	NA	NA	2	2	2	0	0	0	NA	NA	NA	NA	NA	NA	1	0	0	0	0	0	0	0
SUSPECTED CASE OF IMPORTED BUBONIC PLAGUE - Texas. Morbidity and Mortality. 1966;15	CDC_1966_44	SUSPECTED CASE OF IMPORTED BUBONIC PLAGUE	CDC	1966	44	United States	High income	Case report(s)	NA	Bubonic	1966-08-09	1966-09-18	Retrospective	No	NK	NK	1	0	21	21	21	0	1	1	NA	NA	NK	NK	NK	14	14	14	0	0	0	NA	NA	NA	NA	NA	NA	0	0	0	0	0	0	0	0
PLAGUE — Arizona. Morbidity and Mortality. 1967;16(27):222-.	CDC_1967_27	PLAGUE -- Arizona	CDC	1967	27	United States	High income	Case report(s)	NA	Bubonic	1967-06-25	1967-07-05	Retrospective	No	NK	NK	1	0	4	4	4	0	1	1	NA	NA	NA	NA	NA	2	2	2	0	0	0	NA	NA	NA	NA	NA	NA	1	0	0	0	1	0	0	0
Connor JD, Williams RA, Thompson MA, Ginsberg M, Daley S. Plague in San Diego. West J Med. 1978;129(5):394-406. Epub 1978/11/01. PubMed PMID: 726420; PubMed Central PMCID: PMCPMC1238391.	Connor_1968_5	Plague in San Diego	Connor	1968	5	United States	High income	Case report(s)	NA	Bubonic	NK/NK/NK	NK/NK/NK	Retrospective	No	0	0	0	1	3	3	3	0	1	1	NA	NA	NK	NK	NK	5	5	5	0	0	0	Heart murmur	1	NA	NA	NA	NA	1	0	1	0	0	0	0	0
PRESUMPTIVE BUBONIC PLAGUE — Denver, Colorado. Morbidity and Mortality. 1968;17(27):253-60.	CDC_1968_27	PRESUMPTIVE BUBONIC PLAGUE — Denver, Colorado	CDC	1968	27	United States	High income	Case report(s)	NA	Bubonic	1968-06-11	1968-07-08	Retrospective	No	NK	Nk	0	1	6	6	6	0	1	1	NK	NK	NK	NK	NK	NK	NK	NK	0	0	0	NA	NA	NA	NA	NA	NA	1	0	0	0	0	0	0	0
BUBONIC PLAGUE DEATH – Lemhi County, Idaho. Morbidity and Mortality. 1968;17(44):405-6.	CDC_1968_44	BUBONIC PLAGUE DEATH -- Lemhi County, Idaho	CDC	1968	44	United States	High income	Case report(s)	NA	Bubonic	1968-10-22	1968-10-25	Retrospective	No	0	0	1	0	32	32	32	0	1	1	NA	NA	NK	NK	NK	3	3	3	0	0	0	NA	NA	NA	NA	NA	NA	1	0	0	0	0	0	0	0
PLAGUE CASE - Navajo Reservation - Kayenta, Arizona. Morbidity and Mortality. 1968;17(29):269-70.	CDC_1968_29	PLAGUE CASE -- Navajo Reservation -- Kayenta, Arizona	CDC	1968	29	United States	High income	Case report(s)	NA	Bubonic	1968-07-10	NK/NK/NK	Retrospective	No	NK	NK	0	1	8	8	8	0	1	1	NA	NA	NA	NA	NA	3	3	3	0	0	0	NA	NA	NA	NA	NA	NA	1	0	0	0	0	0	0	0
PLAGUE – New Mexico. Morbidity and Mortality. 1969;18(27):233-.	CDC_1969_27	PLAGUE -- New Mexico	CDC	1969	27	United States	High income	Case report(s)	NA	Bubonic	1969-06-23	NK/NK/NK	Retrospective	No	NK	NK	1	0	3	3	3	0	1	1	NA	NA	NA	NA	NA	7	7	7	0	0	0	NA	NA	NA	NA	NA	NA	1	0	0	0	0	0	0	0
Reed WP, Palmer DL, Williams RCJ, Kisch AL. BUBONIC PLAGUE IN THE SOUTHWESTERN UNITED STATES: A REVIEW OF RECENT EXPERIENCE. Medicine. 1970;49(6).	Reed_1970_6	Bubonic plague in the Southwestern United States	Reed	1970	6	United States	High income	Case report(s)	NA	Bubonic & pneumonic & septicaemic	NK/02/1960	NK/11/1969	Retrospective	No	NK	NK	15	10	2	74	14	0	25	25	NA	NA	NK	Nk	Nk	1	8	3	0	0	0	NA	NA	NA	NA	NA	NA	7	1	2	0	1	0	0	0
BUBONIC PLAGUE - California. Morbidity and Mortality. 1970;19(23):221-2.	CDC_1970_23	Bubonic Plague -- California	CDC	1970	23	United States	High income	Case report(s)	NA	Bubonic	1970-05-30	1970-06-12	Retrospective	No	13	13	1	0	8	8	8	0	1	1	NA	NA	NK	Nk	Nk	NK	NK	NK	0	0	0	NA	NA	NA	NA	NA	NA	1	0	0	0	0	0	0	0
BUBONIC PLAGUE - California. Morbidity and Mortality. 1970;19(23):221-2.	CDC_1970_27	Bubonic Plague -- California	CDC	1970	27	United States	High income	Case report(s)	NA	Bubonic	1970-07-07	NK/NK/NK	Retrospective	No	NK	NK	1	0	45	45	45	0	1	1	NA	NA	NK	Nk	Nk	2	2	2	0	0	0	NA	NA	NA	NA	NA	NA	1	0	0	0	0	1	0	0
HUMAN BUBONIC PLAGUE - Cochiti, New Mexico. Morbidity and Mortality. 1970;19(20):197-8.	CDC_1970_20	HUMAN BUBONIC PLAGUE -- Cochiti, New Mexico	CDC	1970	20	United States	High income	Case report(s)	NA	Bubonic	1970-05-16	NK/NK/NK	Retrospective	No	NK	NK	1	0	39	39	39	0	1	1	NK	NK	NK	NK	NK	2	2	2	0	0	0	NA	NA	NA	NA	NA	NA	1	0	1	1	1	1	0	0
BUBONIC PLAGUE – Santa Fe, New Mexico. Morbidity and Mortality. 1970;19(32):313-4.	CDC_1970_32	BUBONIC PLAGUE -- Santa Fe, New Mexico	CDC	1970	32	United States	High income	Case report(s)	NA	Bubonic	1970-08-08	1970-08-13	Retrospective	No	NK	NK	0	1	20	20	20	0	1	1	NK	NK	NK	NK	NK	0	0	0	0	0	0	NA	NA	NA	NA	NA	NA	1	0	0	0	0	0	0	0
PLAGUE - New Mexico. Morbidity and Mortality. 1970;19(25):241-2.	CDC_1970_25	PLAGUE -- New Mexico	CDC	1970	25	United States	High income	Case report(s)	NA	Bubonic	1970-06-07	NK/NK/NK	Retrospective	No	NK	NK	1	0	13	13	13	0	1	1	NA	NA	NA	NA	NA	2	2	2	0	0	0	NA	NA	NA	NA	NA	NA	1	0	1	0	0	0	0	0
PLAGUE — New Mexico. Morbidity and Mortality. 1970;19(37):370-.	CDC_1970_37	PLAGUE -- New Mexico	CDC	1970	37	United States	High income	Case report(s)	NA	Bubonic	1970-09-15	NK/NK/NK	Retrospective	No	NK	NK	1	1	15	34	24.5	0	2	2	NA	NA	NA	NA	NA	0	0	0	0	0	0	NA	NA	NA	NA	NA	NA	2	0	1	0	2	2	0	0
PLAGUE — California. Morbidity and Mortality. 1970;19(45):437-8.	CDC_1970_45	PLAGUE -- California	CDC	1970	45	United States	High income	Case report(s)	NA	Bubonic	1970-08-20	NK/NK/NK	Retrospective	No	NK	NK	0	1	10	10	10	0	1	1	NA	NA	NA	NA	NA	2	2	2	0	0	0	NA	NA	NA	NA	NA	NA	1	1	1	0	0	0	0	0
PLAGUE — Rio en Medio, New Mexico. Morbidity and Mortality. 1970;19(33):322-.	CDC_1970_33	PLAGUE - Rio en Medio, New Mexico	CDC	1970	33	United States	High income	Case report(s)	NA	Bubonic	1970-08-19	NK/NK/NK	Retrospective	No	NK	NK	0	1	9	9	9	0	1	1	NA	NA	NA	NA	NA	1	1	1	0	0	0	NA	NA	NA	NA	NA	NA	1	1	1	1	0	0	0	0
PLAGUE — New Mexico. Morbidity and Mortality. 1970;19(28):270-1.	CDC_1970_28	PLAGUE -- New Mexico	CDC	1970	28	United States	High income	Case report(s)	NA	Bubonic	1970-06-26	NK/NK/NK	Retrospective	No	NK	NK	1	1	7	16	11.5	0	2	2	NA	NA	NA	NA	NA	0	2	1	0	0	0	NA	NA	NA	NA	NA	NA	2	0	0	0	1	2	0	0
HUMAN BUBONIC PLAGUE – Oregon. Morbidity and Mortality. 1971;20(34):303-4.	CDC_1971_34	Human Bubonic Plague -- Oregon	CDC	1971	34	United States	High income	Case report(s)	NA	Bubonic	1971-08-05	1971-08-09	Retrospective	No	NK	NK	1	0	10	10	10	0	1	1	NA	NA	NK	Nk	Nk	1	1	1	0	0	0	NA	NA	NA	NA	NA	NA	0	0	0	0	0	0	0	0
HUMAN BUBONIC PLAGUE - New Mexico. Morbidity and Mortality. 1971;20(32):283-4.	CDC_1971_32	HUMAN BUBONIC PLAGUE - NEW MEXICO	CDC	1971	32	United States	High income	Case report(s)	NA	Bubonic	1971-06-30	NK/NK/NK	Retrospective	No	NK	NK	0	1	26	26	26	0	1	1	NK	NK	NK	NK	NK	1	1	1	0	0	0	NA	NA	NA	NA	NA	NA	1	1	1	0	0	1	0	0
Palmer DL, Kisch AL, Williams RC, Reed WP. Clinical Features of Plague in the United States: The 1969-1970 Epidemic. The Journal of Infectious Diseases. 1971;124(4):367-71.	Palmer_1971_4	Clinical Features of Plague in the United States: the 1969-1970 Epidemic	Palmer	1971	4	United States	High income	Cohort	NA	Bubonic	NK/NK/1969	NK/NK/1970	Retrospective	No	NK	NK	12	7	2	49	NK	0	19	19	NA	NA	NA	NK	Nk	1	2	1	0	0	0	NA	NA	NA	NA	NA	NA	19	13	2	1	3	4	0	0
HUMAN BUBONIC PLAGUE - Coconino County, Arizona. Morbidity and Mortality. 1972;21(10):81-2.	CDC_1972_10	HUMAN BUBONIC PLAGUE - Coconino County Colorado	CDC	1972	10	United States	High income	Case report(s)	NA	Bubonic	1972-02-23	NK/NK/NK	Retrospective	No	NK	NK	1	0	19	19	19	0	1	1	NA	NA	NK	NK	NK	1	1	1	0	0	0	NA	NA	NA	NA	NA	NA	1	0	0	0	1	0	0	0
HUMAN BUBONIC PLAGUE – Arizona. Morbidity and Mortality. 1973;22(30):249-50.	CDC_1973_30	Human Bubonic Plague -- Arizona	CDC	1973	30	United States	High income	Case report(s)	NA	Bubonic	1973-07-06	NK/NK/NK	Retrospective	No	NK	NK	0	1	9	9	9	0	1	1	NA	NA	NK	Nk	Nk	NK	Nk	NK	0	0	0	NA	NA	NA	NA	NA	NA	1	0	0	0	1	0	0	0
Nguyen Van A, Nguyen Duc H, Pham Van D, Nguyen Van L. Letter: Co-trimoxazole in bubonic plague. Br Med J. 1973;4(5884):108-9. Epub 1973/10/13. doi: 10.1136/bmj.4.5884.108-c. PubMed PMID: 4745331; PubMed Central PMCID: PMCPMC1587212.	Nguyen_1973_5884	Co-trimoxazole in Bubonic Plague	Nguyen	1973	5884	Vietnam	Lower middle income	Interventional, non-randomised	NA	Bubonic & septicaemic	NK/NK/NK	NK/NK/NK	Prospective	No	6	25	4	8	6	63	38.5	0	12	12	NK	NK	NK	NK	NK	1	7	2	0	0	0	NA	NA	NA	NA	NA	NA	12	0	0	0	0	0	0	0
HUMAN BUBONIC PLAGUE - New Mexico. Morbidity and Mortality. 1974;23(26):231-2.	CDC_1974_26	HUMAN BUBONIC PLAGUE --New Mexico	CDC	1974	26	United States	High income	Case report(s)	NA	Bubonic	1974-06-26	1974-06-28	Retrospective	No	0	0	0	1	12	12	12	0	1	1	NK	NK	NK	NK	NK	2	2	2	0	0	0	NA	NA	NA	NA	NA	NA	1	1	1	0	1	0	0	0
HUMAN PLAGUE - New Mexico. Morbidity and Mortality. 1974;23(41):350-.	CDC_1974_41	HUMAN PLAGUE -- New Mexico	CDC	1974	41	United States	High income	Case report(s)	NA	Bubonic	1974-09-24	1974-09-29	Retrospective	No	Nk	NK	1	0	19	19	19	0	1	1	NA	NA	NA	NK	Nk	2	2	2	0	0	0	NA	NA	NA	NA	NA	NA	1	1	1	1	1	0	0	0
HUMAN PLAGUE — New Mexico, Utah. Morbidity and Mortality. 1974;23(37):317-8.	CDC_1974_37	HUMAN PLAGUE -- New Mexico, Utah	CDC	1974	37	United States	High income	Case report(s)	NA	Bubonic	1974-08-23	NK/NK/NK	Retrospective	No	NK	NK	1	0	5	5	5	0	1	1	NA	NA	NA	NA	NA	3	3	3	0	0	0	NA	NA	NA	NA	NA	NA	1	0	1	0	0	0	0	0
Butler T, Bell WR, Nguyen Ngoc L, Nguyen Dinh T, Arnold K. Yersinia pestis infection in Vietnam. I. Clinical and hematologic aspects. J Infect Dis. 1974;129:Suppl:S78-84. Epub 1974/05/01. doi: 10.1093/infdis/129.supplement_1.s78. PubMed PMID: 4825250.	Butler_1974_NA	Yersinia pestis Infection in Vietnam. I. Clinical and Hematologic Aspects	Butler	1974	NA	Vietnam	Lower middle income	Cohort	NA	Bubonic	NK/02/1973	NK/07/1973	Prospective	Yes	7	14	17	5	4	67	16	0	22	22	Patient arriving with fever and acute lymphadenitis with subsequent plague diagnosis	NA	NK	NK	NK	NK	NK	NK	0	0	0	NA	NA	NA	NA	NA	NA	22	0	0	0	0	0	0	0
Stahly TL, Shoop JD. Plague and the gallium scan: Case report. J Nucl Med. 1975;16(11):1031-2. Epub 1975/11/01. PubMed PMID: 1185264.	Stahly_1975_11	Plague and the gallium scan	Stahly	1975	11	United States	High income	Case report(s)	NA	Bubonic	NK/NK/NK	NK/NK/NK	Retrospective	No	NK	NK	1	0	11	11	11	0	1	1	NA	NA	NK	NK	NK	5	5	5	0	0	0	NA	NA	NA	NA	NA	NA	1	0	0	0	0	0	1	0
FATAL BUBONIC PLAGUE - California. Morbidity and Mortality. 1975;24(24):211-.	CDC_1975_24	Fatal human plague -- California	CDC	1975	24	United States	High income	Case report(s)	NA	Bubonic	1975-05-14	1975-05-17	Retrospective	No	0	0	0	1	1	1	1	0	1	1	NA	NA	NK	Nk	Nk	3	3	3	0	0	0	NA	NA	NA	NA	NA	NA	1	0	0	0	0	0	0	0
BUBONIC PLAGUE – Arizona. Morbidity and Mortality. 1975;24(22):190-5.	CDC_1975_22	Bubonic Plague -- Arizona	CDC	1975	22	United States	High income	Case report(s)	NA	Bubonic	1975-05-06	NK/NK/NK	Retrospective	No	NK	NK	0	2	3	31	17	1	5	2	NA	NA	NK	Nk	Nk	1	1	1	0	0	0	NA	NA	NA	NA	NA	NA	2	0	0	0	1	2	0	0
PLAGUE IN HUMANS - New Mexico. Morbidity and Mortality. 1975;24(40):341-2.	CDC_1975_40	PLAGUE IN HUMANS -- New Mexico	CDC	1975	40	United States	High income	Case report(s)	NA	Bubonic & septicaemic	1975-09-13	NK/NK/NK	Retrospective	No	NK	Nk	0	7	3	30	11	0	7	6	NA	NA	NK	NK	NK	NK	NK	NK	0	0	0	NA	NA	NA	NA	NA	NA	6	0	1	0	1	3	0	0
HUMAN PLAGUE CASE – Bernalillo County, New Mexico. Morbidity and Mortality. 1975;24(10):90-5.	CDC_1975_10	HUMAN PLAGUE CASE -- Bernalillo County, New Mexico	CDC	1975	10	United States	High income	Case report(s)	NA	Bubonic	1975-02-11	1975-03-05	Retrospective	No	NK	NK	1	0	11	11	11	0	1	1	NA	NA	NA	NA	NA	2	2	2	0	0	0	NA	NA	NA	NA	NA	NA	1	0	0	0	1	1	0	0
von Reyn CF, Barnes AM, Weber NS, Hodgin UG. Bubonic plague from exposure to a rabbit: a documented case, and a review of rabbit-associated plague cases in the United States. Am J Epidemiol. 1976;104(1):81-7. Epub 1976/07/01. doi: 10.1093/oxfordjournals.aje.a112276. PubMed PMID: 937344.	von Reyn_1976_1	BUBONIC PLAGUE FROM EXPOSURE TO A RABBIT: A DOCUMENTED CASE, AND A REVIEW OF RABBIT-ASSOCIATED PLAGUE CASES IN THE UNITED STATES	von Reyn	1976	1	United States	High income	Case report(s)	NA	Bubonic	1974-11-11	NK/NK/NK	Retrospective	No	NK	NK	0	1	62	62	62	0	1	1	NA	NA	NK	NK	NK	1	1	1	0	0	0	Recurrent pyelonephritis	NA	NA	NA	NA	NA	1	0	0	1	1	1	0	0
Human Plague — Arizona, California, New Mexico. Morbidity and Mortality Weekly Report. 1976;25(19):155-.	CDC_1976_19	Human Plague -- Arizona, California, New Mexico	CDC	1976	19	United States	High income	Case report(s)	NA	Bubonic & pneumonic	1976-02-24	1976-05-11	Retrospective	No	NK	NK	2	1	15	63	45	0	3	3	NA	NA	NA	NA	NA	3	6	4	0	0	0	NA	NA	NA	NA	NA	NA	3	0	0	1	2	1	0	0
Butler T, Levin J, Linh NN, Chau DM, Adickman M, Arnold K. Yersinia pestis infection in Vietnam. II. Quantiative blood cultures and detection of endotoxin in the cerebrospinal fluid of patients with meningitis. J Infect Dis. 1976;133(5):493-9. Epub 1976/05/01. doi: 10.1093/infdis/133.5.493. PubMed PMID: 1262715.	Butler_1976_5	Yersinia pestis Infection in Vietnam. II; Quantitative Blood Cultures and Detection of Endotoxin in the Cerebrospinal Fluid of Patients with Meningitis	Butler	1976	5	Vietnam	Lower middle income	Other	Bacteriologic study containing clinical descriptions	Bubonic	NK/02/1974	NK/04/1975	Prospective	No	NK	NK	20	22	3	70	15	0	42	42	Patients who were confirmed by culture as Y. Pestis positive or had a rise in antibody titer to F1	NK	NA	NA	Positive culture of bubo aspirate, blood, CSF or rise in convalescent antibody titer to F1 antigen of Y. Pestis	1	7	3	0	0	0	NA	NA	NA	NA	NA	NA	NK	0	0	0	0	NK	0	0
Mann JM, Moskowitz R. Plague and Pregnancy: A Case Report. JAMA. 1977;237(17):1854-5. doi: 10.1001/jama.1977.03270440044020.	Mann_1977_17	Plague and pregnancy. A case report	Mann	1977	17	United States	High income	Case report(s)	NA	Bubonic	1975-09-14	NK/NK/NK	Retrospective	No	137	137	0	1	28	28	28	1	1	1	NA	NA	NK	NK	NK	1	1	1	0	0	0	NA	NA	NA	NA	NA	NA	1	1	0	0	1	1	0	0
von Reyn CF, Weber NS, Tempest B, Barnes AM, Poland JD, Boyce JM, et al. Epidemiologic and clinical features of an outbreak of bubonic plague in New Mexico. J Infect Dis. 1977;136(4):489-94. Epub 1977/10/01. doi: 10.1093/infdis/136.4.489. PubMed PMID: 908848.	Fordham von Reyn_1977_4	Epidemiological and clinical features of an outbreak of bubonic plague in New Mexico	Fordham von Reyn	1977	4	United States	High income	Cohort	NA	Bubonic & septicaemic	NK/NK/NK	NK/NK/NK	Retrospective	No	NK	NK	3	4	5	62	19	0	7	7	NA	NA	NK	NK	NK	NK	NK	2	0	0	0	NA	NA	NA	NA	NA	NA	1	3	1	1	0	0	0	0
Plague — Arizona, Colorado, New Mexico. Morbidity and Mortality Weekly Report. 1977;26(26):215-6.	CDC_1977_26	Plague -- Arizona, Colorado, New Mexico	CDC	1977	26	United States	High income	Case report(s)		Bubonic & pneumonic	NK/NK/1977	NK/NK/1977	Retrospective	No	NK	NK	3	1	3	43	30.5	0	4	4	NA	NA	NA	NA	NA	2	2	2	0	0	0	NA	NA	NA	NA	NA	NA	1	0	0	0	0	0	0	0
Plague — United States. Morbidity and Mortality Weekly Report. 1977;26(41):337-.	CDC_1977_41	Plague -- United States	CDC	1977	41	United States	High income	Case report(s)	NA	Bubonic	1977-09-06	1977-09-22	Retrospective	No	NK	NK	1	0	6	6	6	0	1	1	NA	NA	NA	NA	NA	0	0	0	0	0	0	NA	NA	NA	NA	NA	NA	1	0	1	0	0	1	0	0
Plague — Arizona, California, New Mexico. Morbidity and Mortality Weekly Report. 1978;27(30):259-60.	CDC_1978_30	Plague -- Arizona, California, New Mexico	CDC	1978	30	United States	High income	Case report(s)	NA	Bubonic	1978-06-11	1978-06-19	Retrospective	No	Nk	NK	1	0	14	14	14	0	1	1	NA	NA	NA	NK	Nk	2	2	2	0	0	0	NA	NA	NA	NA	NA	NA	1	1	1	1	1	1	0	0
Hoffman SL. Plague in the United States: the "black death" is still alive. Ann Emerg Med. 1980;9(6):319-22. Epub 1980/06/01. doi: 10.1016/s0196-0644(80)80068-0. PubMed PMID: 7386958.	Hoffman_1980_6	Plague in the United States: the "black death" is still alive	Hoffman	1980	6	United States	High income	Case report(s)	NA	Bubonic & septicaemic	1979-05-09	NK/NK/NK	Retrospective	No	NK	NK	1	0	55	55	55	0	1	1	NA	NA	NK	NK	NK	3	3	3	0	0	0	NA	NA	NA	NA	NA	NA	1	0	0	0	0	0	0	0
Plague — United States, 1980. Morbidity and Mortality Weekly Report. 1980;29(31):371-7.	CDC_1980_31	Plague -- United States	CDC	1980	31	United States	High income	Case report(s)	NA	Bubonic & pneumonic	NK/NK/NK	NK/NK/NK	Retrospective	No	NK	NK	6	3	4	55	8	0	9	9	NA	NA	NK	NK	NK	NK	NK	NK	0	0	0	NA	NA	NA	NA	NA	NA	1	0	0	0	1	1	0	0
Human Plague — Texas, New Mexico. Morbidity and Mortality Weekly Report. 1981;30(12):137-8.	CDC_1981_12	Human Plague - Texas, New Mexico	CDC	1981	12	United States	High income	Case report(s)	NA	Bubonic & pneumonic	1981-02-12	1981-02-12	Retrospective	No	0	0	1	0	25	25	25	0	1	1	NA	NA	NK	NK	NK	2	2	2	0	0	0	NA	NA	NA	NA	NA	NA	1	0	1	0	1	1	0	0
Human Plague Associated with Domestic Cats — California, Colorado. Morbidity and Mortality Weekly Report. 1981;30(22):265-6.	CDC_1981_22	Human plague associated with domestic cats--California, Colorado	CDC	1981	22	United States	High income	Case report(s)	NA	Bubonic & pneumonic	1980-10-02	1981-05-12	Retrospective	No	23	23	1	0	49	49	49	0	1	1	NA	NA	NK	NK	NK	4	4	4	0	0	0	NA	NA	NA	NA	NA	NA	1	0	0	0	0	0	0	0
Mann JM, Schmid GP, Stoesz PA, Skinner MD, Kaufmann AF. Peripatetic Plague. JAMA. 1982;247(1):47-8. doi: 10.1001/jama.1982.03320260031024.	Mann_1982_1	Peripatetic plague	Mann	1982	1	United States	High income	Case report(s)	NA	Bubonic	1980-08-15	NK/NK/NK	Retrospective	No	NK	NK	NK	1	16	16	16	0	1	1	NA	NA	NK	NK	NK	2	3	3	0	0	0	NA	NA	NA	NA	NA	NA	1	0	1	1	0	0	0	1
Mann JM, Shaw RF. Febrile lymphadenitis in the American West. Hosp Pract (Off Ed). 1983;18(1):51, 4, 6. Epub 1983/01/01. doi: 10.1080/21548331.1983.11702452. PubMed PMID: 6401271.	Mann_1982_1	Febrile lymphadenitis in the American west	Mann	1982	1	United States	High income	Case report(s)	NA	Bubonic	NK/NK/NK	NK/NK/NK	Retrospective	No	NK	NK	1	0	5	5	5	0	1	1	NA	NA	NA	NA	NA	3	3	3	0	0	0	NA	NA	NA	NA	NA	NA	1	0	0	0	1	0	0	0
Plague — South Carolina. Morbidity and Mortality Weekly Report. 1983;32(32):417-8.	CDC_1983_32	Plague - South Carolina	CDC	1983	32	United States	High income	Case report(s)	NA	Bubonic & pneumonic	1983-07-25	1983-08-02	Retrospective	No	5	5	0	1	13	13	13	0	1	1	NA	NA	NK	NK	NK	1	1	1	0	0	0	NA	NA	NA	NA	NA	NA	1	0	0	0	0	0	0	0
Barnes AM, Poland JD. Plague in the United States, 1982. Morbidity and Mortality Weekly Report: Surveillance Summaries. 1983;32(3SS):19SS-24SS.	Barnes_1983_3	Plague in the United States	Barnes	1983	3	United States	High income	Cohort	NA	Bubonic & pneumonic & septicaemic	NK/NK/1982	NK/NK/1982	Retrospective	No	NK	NK	11	8	4	78	20	0	19	18	NK	NK	Compatible clinical and epidemiological features; suspicious looking organisms seen in or isolated from clinical specimens	Positive fluorescent antibody test; isolate from clnical specimen demonstrating biochemical reactions consistent with Y. Pestis; single serum (convalescent phase) specimen positive for plague and not explainable on the basis of prior infection or vaccination	Isolate identified as Y. Pestis; a four-fold or greater rise in antibody in paired (acute and convalescent phase) serum specimens; fourfold or greater fall in antibody titer between a convalescent phase and post-convalescent phase serum specimen	NK	NK	NK	0	0	0	NA	NA	NA	NA	NA	NA	NK	NK	NK	NK	NK	NK	NK	NK
Plague Pneumonia — California. Morbidity and Mortality Weekly Report. 1984;33(34):481-3.	CDC_1984_34	Plague Pneumonia -- California	CDC	1984	34	United States	High income	Case report(s)	NA	Bubonic & pneumonic	1984-03-30	1984-04-09	Retrospective	No	10	10	1	0	35	35	35	0	1	1	NA	NA	NK	NK	NK	3	3	3	0	0	0	NA	NA	NA	NA	NA	NA	1	0	0	0	0	0	0	1
Winter plague--Colorado, Washington, Texas, 1983-1984. MMWR Morb Mortal Wkly Rep. 1984;33(11):145-8. Epub 1984/03/23. PubMed PMID: 6422229.	CDC_1984_11	Winter Plague -- Colorado, Washington, Texas, 1983-1984	CDC	1984	11	United States	High income	Case report(s)	NA	Bubonic	1983-12-11	1984-02-07	Retrospective	No	8	27	3	0	29	48	38.5	0	3	3	NA	NA	NK	NK	NK	1	2	1.5	0	0	0	NA	NA	NA	NA	NA	NA	3	0	0	0	0	1	0	0
Weniger BG, Warren AJ, Forseth V, Shipps GW, Creelman T, Gorton J, et al. Human bubonic plague transmitted by a domestic cat scratch. Jama. 1984;251(7):927-8. Epub 1984/02/17. PubMed PMID: 6694293.	Weinger_1984_7	Human Bubonic Plague Transmitted by a Domestic Cat Scratch	Weinger	1984	7	United States	High income	Case report(s)	NA	Bubonic	NK/08/1982	1982-09-23	Retrospective	No	39	39	0	1	10	10	10	0	1	1	NA	NA	NK	NK	NK	1	1	1	0	0	0	NA	NA	NA	NA	NA	NA	1	0	1	1	0	0	0	0
Welty TK, Grabman J, Kompare E, Wood G, Welty E, Van Duzen J, et al. Nineteen cases of plague in Arizona. A spectrum including ecthyma gangrenosum due to plague and plague in pregnancy. West J Med. 1985;142(5):641-6. Epub 1985/05/01. PubMed PMID: 4013279; PubMed Central PMCID: PMCPMC1306131.	Welty_1985_5	Nineteen cases of plague in Arizona. A spectrum including ecthyma gangrenosum due to plague and plague in pregnancy	Welty	1985	5	United States	High income	Case report(s)	NA	Bubonic & pneumonic & septicaemic	NK/NK/1966	NK/05/1983	Retrospective	No	NK	NK	6	13	2.5	78	25	1	19	15	NA	NA	NK	NK	NK	1	3	NK	0	0	0	NA	NA	NA	NA	NA	NA	3	0	1	0	10	0	1	0
Florman AL, Spencer RR, Sheward S. Multiple lung cavities in a 12-year-old girl with bubonic plague, sepsis, and secondary pneumonia. Am J Med. 1986;80(6):1191-3. Epub 1986/06/01. doi: 10.1016/0002-9343(86)90684-4. PubMed PMID: 3728514.	Florman_1986_6	Multiple lung cavities in a 12-year-old girl with bubonic plague, sepsis, and secondary pneumonia	Florman	1986	6	United States	High income	Case report(s)	NA	Bubonic & pneumonic & septicaemic	1984-09-01		Retrospective	No	60	60	0	1	12	12	12	0	1	1	NA	NA	NK	NK	NK	7	7	7	0	0	0	NA	NA	NA	NA	NA	NA	1	0	1	0	1	0	0	0
Hull HF, Montes JM, Mann JM. Plague masquerading as gastrointestinal illness. West J Med. 1986;145(4):485-7. Epub 1986/10/01. PubMed PMID: 3788132; PubMed Central PMCID: PMCPMC1306978.	Hull_1986_4	Plague masquerading as gastrointestinal illness	Hull	1986	4	United States	High income	Cohort	NA	Bubonic	NK/NK/1980	NK/NK/1984	Retrospective	No	NK	NK	1	2	13	71	61	0	71	47	NA	NA	Nk	Nk	Nk	1	1	1	0	0	0	NA	NA	NA	NA	NA	NA	3	4	16	14	0	1	1	0
Wong TW. Plague in a pregnant patient. Trop Doct. 1986;16(4):187-9. Epub 1986/10/01. doi: 10.1177/004947558601600418. PubMed PMID: 3775853.	Wong_1986_4	Plague in a pregnant patient	Wong	1986	4	United States	High income	Case report(s)	NA	Bubonic	1983-08-12	NK/NK/NK	Retrospective	No	NK	NK	0	1	25	25	25	1	1	1	NA	NA	NK	Nk	Nk	1	1	1	0	0	0	NA	NA	NA	NA	NA	NA	1	0	0	0	0	0	0	0
Becker TM, Poland JD, Quan TJ, White ME, Mann JM, Barnes AM. Plague meningitis--a retrospective analysis of cases reported in the United States, 1970-1979. West J Med. 1987;147(5):554-7. Epub 1987/11/01. PubMed PMID: 3424819; PubMed Central PMCID: PMCPMC1025943.	Becker_1987_5	Plague meningitis--a retrospective analysis of cases reported in the United States, 1970-1979	Becker	1987	5	United States	High income	Case report(s)	NA	Bubonic plague meningitis	NK/06/1974	NK/05/1979	Retrospective	No	NK	NK	1	1	10	11	10.5	0	105	3	NK	NK	NK	NK	An illness reported to the CDC, occurring either in a person from whom Ypestis organisms were isolated or in one who showed a fourfold change in antibody titer (rise or fall) to Ypestis.	NK	NK	NK	0	0	0	NA	NA	NA	NA	NA	NA	3	1	0	0	1	1	0	0
Moreno AJ, Reeves TA, Rodriguez AA, Turnbull GL. Imaging in plague. Eur J Nucl Med. 1987;13(6):315-7. Epub 1987/01/01. doi: 10.1007/bf00256560. PubMed PMID: 3665983.	Moreno_1987_6	Imaging in plague	Moreno	1987	6	United States	High income	Case report(s)	NA	Bubonic & pneumonic & septicaemic	NK/NK/NK	NK/NK/NK	Retrospective	No	NK	NK	1	0	8	8	8	0	1	1	NA	NA	NK	NK	NK	3	3	3	0	0	0	NA	NA	NA	NA	NA	NA	1	1	0	0	0	0	0	0
Human Plague — United States, 1988. Morbidity and Mortality Weekly Report. 1988;37(42):653-6.	CDC_1988_42	Human Plague -- United States, 1988	CDC	1988	42	United States	High income	Case report(s)	NA	Bubonic & unspecific forms	NK/02/1988	NK/08/1988	Retrospective	No	NK	NK	3	0	19	82	41	0	7	3	NA	NA	NK	NK	NK	2	2	2	0	0	0	NA	NA	NA	NA	NA	NA	1	0	0	0	0	0	0	0
Imported bubonic plague--District of Columbia. MMWR Morb Mortal Wkly Rep. 1990;39(49):895, 901. Epub 1990/12/14. PubMed PMID: 2123285.	CDC_1990_49	Imported bubonic plague -- District of Columbia	CDC	1990	49	United States	High income	Case report(s)	NA	Bubonic & pneumonic	1990-06-16	1990-07-06	Retrospective	No	NK	NK	0	1	47	47	47	0	1	1	NA	NA	NK	NK	NK	4	4	4	0	0	0	NA	NA	NA	NA	NA	NA	1	0	0	0	1	1	0	0
Migden D. Bubonic plague in a child presenting with fever and altered mental status. Ann Emerg Med. 1990;19(2):207-9. Epub 1990/02/01. doi: 10.1016/s0196-0644(05)81811-6. PubMed PMID: 2301801.	Migden_1990_2	Bubonic plague in a child presenting with fever and altered mental status	Migden	1990	2	United States	High income	Case report(s)	NA	Bubonic	NK/NK/NK	NK/NK/NK	Retrospective	No	NK	NK	1	0	8	8	8	0	1	1	NA	NA	NK	NK	NK	NK	NK	NK	0	0	0	NA	NA	NA	NA	NA	NA	1	0	0	0	0	0	0	1
Owens C. Plague in New Mexico. Journal of Community Health Nursing. 1990;7(3):153-8.	Owens_1990_3	Plague in New Mexico	Owens	1990	3	United States	High income	Case report(s)	NA	Bubonic	1989-06-08	1989-06-27	Retrospective	No	NK	NK	1	0	47	47	47	0	1	1	NA	NA	NK	NK	NK	4	4	4	0	0	0	NA	NA	NA	NA	NA	NA	1	1	1	0	1	0	0	0
Crook LD, Tempest B. Plague. A clinical review of 27 cases. Arch Intern Med. 1992;152(6):1253-6. Epub 1992/06/01. doi: 10.1001/archinte.152.6.1253. PubMed PMID: 1599354.	Crook_1992_6	Plague - A clinical review of 27 cases	Crook	1992	6	United States	High income	Other	Retrospective case review	Bubonic & septicaemic	NK/NK/1965	NK/NK/1989	Retrospective	No	NK	NK	15	12	2	80	NK	0	27	19	NA	NA	NA	NA	NA	NK	NK	NK	0	0	0	NA	NA	NA	NA	NA	NA	19	0	4	4	5	0	0	0
McClean KL. An outbreak of plague in northwestern province, Zambia. Clin Infect Dis. 1995;21(3):650-2. Epub 1995/09/01. doi: 10.1093/clinids/21.3.650. PubMed PMID: 8527559.	Mclean_1995_3	An Outbreak of Plague in Northwestern Province, Zambia	Mclean	1995	3	Zambia	Lower middle income	Case report(s)	NA	Bubonic & pneumonic	1993-12-15	1993-12-24	Retrospective	No	NK	NK	2	0	23	23	23	0	3	1	NA	NA	NK	NK	NK	3	3	3	0	1	0	NA	NA	NA	NA	NA	NA	1	0	0	0	1	0	0	0
Fatal human plague--Arizona and Colorado, 1996. MMWR Morb Mortal Wkly Rep. 1997;46(27):617-20. Epub 1997/07/11. PubMed PMID: 9218646.	CDC_1997_27	Fatal human plague--Arizona and Colorado, 1996	CDC	1997	27	United States	High income	Case report(s)	NA	Bubonic & pneumonic & septicaemic	1996-08-02	1996-08-21	Retrospective	No	NK	NK	1	1	16	18	17	0	2	2	NA	NA	NK	NK	NK	3	4	3.5	0	0	0	NA	NA	NA	NA	NA	NA	2	0	1	0	0	1	1	0
Chanteau S, Ratsitorahina M, Rahalison L, Rasoamanana B, Chan F, Boisier P, et al. Current epidemiology of human plague in Madagascar. Microbes Infect. 2000;2(1):25-31. Epub 2000/03/16. doi: 10.1016/s1286-4579(00)00289-6. PubMed PMID: 10717537.	Chanteau_2000_1	Current epidemiology of human plague in Madagascar	Chanteau	2000	1	Madagascar	Low income	Cohort	NA	Bubonic & pneumonic	1996-01-01	1998-12-31	Prospective	No	NA	NA	515	402	NK	NK	15	0	917	870	NK	NK	NK	Culture negative but microscopy positive	Y. Pestis is isolated	NK	NK	NK	NK	NK	NK	NK	NK	NK	NK	NK	NK	660	NK	NK	NK	NK	NK	NK	NK
Gage KL, Dennis DT, Orloski KA, Ettestad P, Brown TL, Reynolds PJ, et al. Cases of cat-associated human plague in the Western US, 1977-1998. Clin Infect Dis. 2000;30(6):893-900. Epub 2000/06/15. doi: 10.1086/313804. PubMed PMID: 10852811.	Gage_2000_6	Cases of cat-associated human plague in the Western US, 1977-1998	Gage	2000	6	United States	High income	Case report(s)	NA	Bubonic & pneumonic & septicaemic		1977-06-13	Retrospective	No	NK	NK	11	6	6	58	28	0	23	17	NA	NA	NK	NK	NK	2	3	2.5	0	0	0	Idiopathic thrombocytopenia purpura	1	NA	NA	NA	NA	3	0	2	2	0	2	0	1
Imported plague--New York City, 2002. MMWR Morb Mortal Wkly Rep. 2003;52(31):725-8. Epub 2003/08/09. PubMed PMID: 12904738.	CDC_2003_31	Imported plague--New York City, 2002	CDC	2003	31	United States	High income	Case report(s)	NA	Bubonic & septicaemic	2002-11-03	NK/12/2002	Retrospective	No	NK	42	1	1	47	53	50	0	2	2	NA	NA	NK	NK	NK	2	2	2	0	0	0	NA	NA	NA	NA	NA	NA	2	0	0	0	0	0	0	2
Aronson. Manhattan tales: a dim echo of the 14th century. 2003	Aronson_2003_10	Manhattan tales: a dim echo of the 14th century	Aronson	2003	10	United States	High income	Case report(s)	NA	Bubonic & septicaemic	2002-11-05	NK/NK/NK	Retrospective	No	NK	NK	1	1	47	53	50	0	2	2	NA	NA	NK	NK	NK	NK	NK	NK	0	0	0	NA	NA	NA	NA	NA	NA	1	0	0	0	0	1	0	1
Chmura K, Cool C, Kircher T, Chan ED. Painful lymphadenopathy and fulminant sepsis in a previously healthy 16-year-old girl. Chest. 2003;124(1):379-82. Epub 2003/07/11. doi: 10.1378/chest.124.1.379. PubMed PMID: 12853549.	Chmura_2003_1	Painful lymphadenopathy and fulminant sepsis in a previously healthy 16-year-old girl	Chmura	2003	1	United States	High income	Case report(s)	NA	Bubonic & pneumonic & septicaemic	NK/NK/NK	NK/NK/NK	Retrospective	No	0	0	0	1	16	16	16	0	1	1	NA	NA	NK	NK	NK	4	4	4	0	0	0	NA	NA	NA	NA	NA	NA	1	1	1	1	1	1	1	0
Drumm C, Bruner J, Minutillo A. Plague comes to New York: visitors from New Mexico test a big-city hospital's emergency preparedness. Am J Nurs. 2004 Aug;104(8):61-4. doi: 10.1097/00000446-200408000-00041. PMID: 15300055.	Drumm_2004_8	Plague comes to New York: visitors from New Mexico test a big-city hospital's emergency preparedness	Drumm	2004	8	United States	High income	Case report(s)	NA	Bubonic & pneumonic & septicaemic	NK/NK/NK	NK/NK/NK	Retrospective	No	365	365	1	1	47	53	50	0	2	2	NA	NA	NK	NK	NK	NK	NK	NK	0	0	0	NA	NA	NA	NA	NA	NA	2	0	0	0	0	1	1	2
Boulanger LL, Ettestad P, Fogarty JD, Dennis DT, Romig D, Mertz G. Gentamicin and tetracyclines for the treatment of human plague: review of 75 cases in new Mexico, 1985-1999. Clin Infect Dis. 2004;38(5):663-9. Epub 2004/02/27. doi: 10.1086/381545. PubMed PMID: 14986250.	Boulanger_2004_5	Gentamicin and Tetracyclines for the Treatment of Human Plague: Review of 75 cases in New Mexico, 1985-1999	Boulanger	2004	5	United States	High income	Cohort	NA	Bubonic & septicaemic	1985-01-01	1999-12-31	Retrospective	No	NK	NK	31	19	NK	NK	NK	0	50	42	NA	NA	NA	Clinical illness consistent with plague plus wither a positive direct fluorescent antibody stain of a clinical specimen that was positive for Y. Pestis or an elevated serum antibody titer to Y. Pestis in a patient with no history of plague vaccination	Clinical illness consistent with plague plus either isolation of Y. Pestis from a clinical specimen or a 4-fold increase in serum antibody titer to Y. Pestis	NK	NK	4.2	0	0	0	Secondary pneumonia	NK	Meningitis	NK	Systemic inflammatory response syndrome	NK	74	0	0	0	16	0	0	0
Human plague--four states, 2006. MMWR Morb Mortal Wkly Rep. 2006;55(34):940-3. Epub 2006/09/01. PubMed PMID: 16943764.	CDC_2006_34	Human plague--four states, 2006	CDC	2006	34	United States	High income	Case report(s)	NA	Bubonic & pneumonic & septicaemic	2006-02-16	2006-08-14	Retrospective	No	NK	NK	2	2	28	43	34	0	6	4	NA	NA	Nk	NK	NK	1	3	2	0	0	0	NA	NA	NA	NA	NA	NA	4	1	3	2	0	0	0	0
Mwengee W, Butler T, Mgema S, Mhina G, Almasi Y, Bradley C, et al. Treatment of plague with gentamicin or doxycycline in a randomized clinical trial in Tanzania. Clin Infect Dis. 2006;42(5):614-21. Epub 2006/02/01. doi: 10.1086/500137. PubMed PMID: 16447105.	Mwengee_2006_5	Treatment of Plague with Gentamicin or Doxycycline in a Randomized Clinical Trial in Tanzania	Mwengee	2006	5	Tanzania	Low income	Interventional, randomised	NA	Bubonic & pneumonic & septicaemic	NK/NK/NK	NK/NK/NK	Prospective	Yes	7	14	41	24	0	65	13	1	65	65	Persons of all ages and both sexes who lived in regions where plague is endemic and who presented with histories of <3 days of fever and bubo (enlarged tender lymph nodes), pneumonia or septicaemia	Pregnant or nursing women, persons who received 12 doses of pretreatment with an effective antimicrobial drug during the previous 3 days, persons who had an allergic reaction to either of the study drugs, and persons who had a signi?cant underlying disease.	NK	If the clinical sample only tested positive at the local laboratory, a presumptive microbiological diagnosis was assigned	A con?rmed microbiological diagnosis was based on positiveculture results and/or results of serological tests of the clinical samples sent to a reference laboratory	1	5	1	0	0	0	NA	NA	NA	NA	NA	NA	63	8	3	6	53	40	0	0
Notes from the field: two cases of human plague--Oregon, 2010. MMWR Morb Mortal Wkly Rep. 2011;60(7):214. Epub 2011/02/25. PubMed PMID: 21346709.	CDC_2011_7	Notes from the field: two cases of human plague--Oregon, 2010	CDC	2011	7	United States	High income	Case report(s)	NA	Bubonic	2010-08-21	NK/NK/2010	Retrospective	No	NK	NK	NK	NK	17	42	29.5	0	2	2	NA	NA	NK	NK	NK	NK	NK	NK	0	0	0	NA	NA	NA	NA	NA	NA	2	0	0	0	0	0	0	0
Tourdjman M, Ibraheem M, Brett M, Debess E, Progulske B, Ettestad P, et al. Misidentification of Yersinia pestis by automated systems, resulting in delayed diagnoses of human plague infections--Oregon and New Mexico, 2010-2011. Clin Infect Dis. 2012;55(7):e58-60. Epub 2012/06/21. doi: 10.1093/cid/cis578. PubMed PMID: 22715170.	Tourdjman_2012_7	Misidenti?cation of Yersinia pestis by Automated Systems, Resulting in Delayed Diagnoses of Human Plague Infections—Oregon and New Mexico, 2010–2011	Tourdjman	2012	7	United States	High income	Case report(s)	NA	Bubonic	NK/NK/NK	NK/NK/NK	Retrospective	No	NK	NK	1	1	17	58	37.5	0	2	2	NA	NA	NK	NK	NK	1	7	4	0	0	0	Chronic renal insufficiency	1	NA	NA	NA	NA	2	2	0	0	0	1	1	0
Cabanel N, Leclercq A, Chenal-Francisque V, Annajar B, Rajerison M, Bekkhoucha S, et al. Plague outbreak in Libya, 2009, unrelated to plague in Algeria. Emerg Infect Dis. 2013;19(2):230-6. Epub 2013/01/26. doi: 10.3201/eid1902.121031. PubMed PMID: 23347743; PubMed Central PMCID: PMCPMC3559055.	Cabanel_2013_19	Plague Outbreak in Libya, 2009, Unrelated to Plague in Algeria	Cabanel	2013	19	Libya	Upper middle income	Other	Epidemiological report with summary of clinical features	Bubonic	2009-06-09	NK/NK/Nk	Retrospective	No	NK	NK	2	1	4	24	14	0	5	5	NA	NA	NA	NA	NA	NK	NK	NK	0	0	0	NA	NA	NA	NA	NA	NA	1	0	0	0	0	0	0	0
Sinyange N, Kumar R, Inambao A, Moonde L, Chama J, Banda M, et al. Outbreak of Plague in a High Malaria Endemic Region - Nyimba District, Zambia, March-May 2015. MMWR Morb Mortal Wkly Rep. 2016;65(31):807-11. Epub 2016/08/12. doi: 10.15585/mmwr.mm6531a4. PubMed PMID: 27513350.	Sinyange_2016_31	Outbreak of Plague in a High Malaria Endemic Region — Nyimba District, Zambia, March–May 2015	Sinyange	2016	31	Zambia	Lower middle income	Cohort	NA	Bubonic & pneumonic	2015-03-26	2015-05-05	Retrospective	No	NK	NK	11	10	3	18	8	0	21	6	Clinically compatible symptoms of plague (defined as temperature above 38 degrees, or history of recent fever, and at least one of the following symptoms: 1) painful visibly enlarged cervical, axillary or inguinal lymph node, 2) evidence of sepsis (prostration, reduced responsiveness, hypotension), 3) severe pneumonic (cough with respiratory distress or hemoptysis)	NK	Clinically compatible symptoms of plague (defined as clinically compatible illness in a resident of Nyimba district with symptom onset between March 15 and May 5)	NK	PCR positive	NK	NK	NK	0	12	0	NA	NA	NA	NA	NA	NA	21	3	3	0	7	0	0	0
Apangu T, Griffith K, Abaru J, Candini G, Apio H, Okoth F, et al. Successful Treatment of Human Plague with Oral Ciprofloxacin. Emerg Infect Dis. 2017;23(3):553-5. Epub 2017/01/27. doi: 10.3201/eid2303.161212. PubMed PMID: 28125398; PubMed Central PMCID: PMCPMC5382724	Apangu_2017_3	Successful Treatment of Human Plague with Oral Ciprofloxacin	Apangu	2017	3	Uganda	Low income	Cohort	NA	Bubonic & pneumonic	NK/NK/2011	NK/NK/2014	Prospective	Yes	21	21	1	3	10	52	31	0	5	4	Suspected bubonic plague	Pregnant, <8 years of age, considered too ill to receive oral treatment, or had received antimicrobial drug treatment in the preceding 7 days	NK	NK	NK	1	7	4	0	0	0	NA	NA	NA	NA	NA	NA	4	0	0	0	0	0	0	0
Lazet K. Case report. The Journal of Family Practice. 2018;67:3.	Lazet_2018_12	Case report	Lazet	2018	12	United States	High income	Case report(s)	NA	Bubonic	NK/NK/NK	NK/NK/NK	Retrospective	No	21	21	0	1	33	33	33	0	1	1	NA	NA	NK	NK	The bubo culture subsequently grew Y pestis, confirming the diagnosis.	6	6	6	0	0	0	NA	NA	NA	NA	NA	NA	1	0	0	1	1	0	1	0
Melman SD, Ettestad PE, VinHatton ES, Ragsdale JM, Takacs N, Onischuk LM, et al. Human case of bubonic plague resulting from the bite of a wild Gunnison's prairie dog during translocation from a plague-endemic area. Zoonoses Public Health. 2018;65(1):e254-e8. Epub 2017/11/08. doi: 10.1111/zph.12419. PubMed PMID: 29110441; PubMed Central PMCID: PMCPMC5859330.	Melman_2018_1	Human case of bubonic plague resulting from the bite of a wild Gunnison’s prairie dog during translocation from a plagueendemic area	Melman	2018	1	United States	High income	Case report(s)	NA	Bubonic	2016-08-18	NK/NK/2016	Retrospective	No	NK	NK	1	0	66	66	66	0	1	1	NA	NA	NK	NK	NK	7	7	7	0	0	0	NA	NA	NA	NA	NA	NA	1	0	0	0	0	1	0	0
Kehrmann J, Popp W, Delgermaa B, Otgonbayar D, Gantumur T, Buer J, et al. Two fatal cases of plague after consumption of raw marmot organs. Emerg Microbes Infect. 2020;9(1):1878-80. Epub 2020/08/09. doi: 10.1080/22221751.2020.1807412. PubMed PMID: 32762515; PubMed Central PMCID: PMCPMC7473306.	Kehrmann_2020_9	Two fatal cases of plague after consumption of raw marmot organs	Kehrmann	2020	9	Mongolia	Lower middle income	Case report(s)	NA	Bubonic & septicaemic	2019-04-26	2019-05-01	Retrospective	No	NA	NA	1	1	37	38	37.5	0	2	1	NA	NA	NA	NA	Culture	NK	NK	NK	0	0	0	NA	NA	NA	NA	NA	NA	1	1	1	0	1	0	0	0
Dale AP, Kretschmer M, Ruberto I, Wagner DM, Solomon C, Komatsu K, et al. Notes from the Field: Delays in Identification and Treatment of a Case of Septicemic Plague - Navajo County, Arizona, 2020. MMWR Morb Mortal Wkly Rep. 2021;70(31):1063-4. Epub 2021/08/06. doi: 10.15585/mmwr.mm7031a1. PubMed PMID: 34351879; PubMed Central PMCID: PMCPMC8367317 Journal Editors form for disclosure of potential …	Dale_2021_31	Delays in Identification and Treatment of a Case of Septicemic Plague — Navajo County, Arizona, 2020	Dale	2021	31	United States	High income	Case report(s)	NA	Bubonic & septicaemic	2020-06-18	2020-07-24	Retrospective	Yes	36	36	1	0	67	67	67	0	1	1	NA	NA	NA	NA	Culture	NK	NK	NK	0	0	0	Chronic cough	NA	NA	NA	NA	NA	1	0	0	1	0	1	1	0
												NK/NK/NK
[truncated: 163 more columns]
